# Supplementary material for: Sexual Dimorphism in the Initial Apoptotic Switch During MASH Progression in Mice
Source: Int J Mol Sci. 2026 Feb 3;27(3):1501. doi: 10.3390/ijms27031501 (PMC12898622; doi:10.3390/ijms27031501)
Supplement: Supplementary file 1 [file ijms-27-01501-s001.zip]

Archive with 1 entries (1 files):
- ijms-4074497-supplementary.pdf
